# Supplementary material for: Increased expression of hypoxia inducible factor-1 alpha and vascular endothelial growth factor is associated with diabetic gastroparesis
Source: BMC Gastroenterol. 2020 Jul 10;20:216. doi: 10.1186/s12876-020-01368-y (PMC7350597; doi:10.1186/s12876-020-01368-y)
Supplement: Supplementary file 1 — Additional file 1. Entire RT-PCR and Western blot date of HIF-1a and VEGF. [file 12876_2020_1368_MOESM1_ESM.zip]

Archive with 1 entries (1 files):
- supplentary date.rar
